# Supplementary material for: Neurofilaments in progressive multiple sclerosis: a systematic review
Source: J Neurol. 2020 May 23;268(9):3212–22. doi: 10.1007/s00415-020-09917-x (PMC8357650; doi:10.1007/s00415-020-09917-x)
Supplement: Supplementary file 1 — Supplementary file1 (XLSX 67 kb) [file 415_2020_9917_MOESM1_ESM.xlsx]

## Sheet: NFL
Year	1st Author	Journal	PMS data?	Summarised?	Included?
2002	Semra	Journal of Neuroimmunology	Yes	Yes	Yes
2003	Malmestrom	Neurology	Yes	Yes	Yes
2004	Nogren	Neurology	Yes	Yes	Yes
2009	Teunissen	Neurology	Yes	Yes	Yes
2013	Christensen	MSJ	Yes	Yes	Yes
2013	Kuhle	MSJ	Yes	Yes	Yes
2014	Christensen	Neurology	Yes	Yes	Yes
2014	Burman	Acta Neurologica Scandinavica	Yes	Yes	Yes
2014	Axelsson	MSJ	Yes	Yes	Yes
2014	Trentini	J Neurol	Yes	Yes	Yes
2016	Mane-Martinez	Journal of Neuroimmunology	Yes	Yes	Yes
2017	Novakova	MSJ	Yes	Yes	Yes
2017	Disanto	Annals	Yes	Yes	Yes
2018	Barro	Brain	Yes	Yes	Yes
2014	Christensen	Neurology	Yes	Yes	Yes
2019	Tavazzi	J Neurol	Yes	Yes	Yes
2019	Zetterberg	Acta Neurol Scand	No	Commentary of farraro 2019	No
2019	Jakimovski	MSJ	Yes	Yes	Yes
2019	Gil-Perotin	Front Neurol	Yes	Yes	Yes
2019	Ferraro	Acta Neurol Scand	Yes	Yes	Yes
2019	Martin	JNNP	Yes	Yes	Yes
2019	Kalatha	J Int Med Res	Yes	Yes	Yes
2019	Damasceno	Mult Scler Relat Disord	Yes	Yes	Yes
2019	Pawlitzki	Front Neurol	Yes	Yes	Yes
2018	Yildiz	MSRD	Yes	Yes	Yes
2019	Christensen	MSJ	Yes	Yes	Yes
2017	Sellebjerg	MSJ	Yes	Yes	Yes
2017	Wood	Nature Reviews Neurology	no	no	no
2016	Ratzer	MSJ	Yes	No	no
2016	Bergman	Neurol Neuroimmunol Neuroinflamm	Yes	Yes	no
2016	Komori	Ann Clin Transl Neurol	Yes	Yes	no
2015	Stilund	PLoS One	Yes	no	no
2013	Madeddu	Neurol Sci	Yes	Yes	no
2012	Avsar	MSJ	Yes	yes	no
2010	Salzer	MSJ	Yes	Yes	Yes
2004	Haghighi	Acta Neurol Scand	Yes

## Sheet: NFH
Year	1st Author	Journal	PMS data?	Summarised?	Included?
2003	Eikelenboom	Neurology	Yes	Yes
2005	Petzold	JNNP	Yes	Yes
2009	Teunissen	Neurology	Yes	Yes
2011	Kuhle	Neurology	Yes	Yes
2013	Gnanapavan	PLOS	Yes	Yes
2013	Kuhle	MSJ	Yes	Yes
2014	Gresle	JNNP	Yes	Yes
2014	Trentini	J Neuro	Yes	Yes
2016	Petzold	MSJ	Yes	Yes	Yes
2014	Rommer	Mol Diagn Ther	No
2011	Eikelenboom	Mult Scler Int.	Yes
2010	Petzold	Ann Neurol	Yes

## Sheet: GFAP
Year	1st Author	Journal	PMS data?	Summarised?	Included?
2002	Petzold	Brain	Yes	Yes	Yes
2003	Malmestrom	Neurology	Yes	Yes	Yes
2004	Norgren	Neurology	Yes	Yes	Yes
2013	Gnanapavan	PLOS	Yes	Yes	Yes
2014	Burman	Acta Neurologica Scandinavica	Yes	Yes	Yes
2016	Mane-Martinez	Journal of Neuroimmunology	Yes	Yes	Yes
2014	Axelsson	MSJ	Yes	Yes	Yes
2019	Abdelhak	Front Neurol	Yes	Yes	Yes
2018	Högel	Mult Scler	Yes
2018	Abdelhak	Sci Rep	Yes	Yes	Yes
2018	Novakova	PLoS One	Yes	Yes	yEs
2011	Axelsson	J Neurol	Yes

## Sheet: Other
Year	1st Author	Journal	Biomarker	PMS data?	Summarised?	Included?
2019	Axelsson	Acta Neurol Scand	NCAM	Yes	Yes	not yet
2019	Chatterjee	Mult Scler J Exp Transl Clin	Contactin-1/2
2018	Pawlitzki	Front Neurol	Progranulin
2018	Novakova	J Neurochem	sulfatide isoforms
2017	Cristofanilli	MSJ	TGM6
2016	Lam	Neurol Neuroimmunol Neuroinflamm	Oxidative stress
2016	Burman	J Neuroimmunol	YKL-40
2016	Nimer	Neurol Neuroimmunol Neuroinflamm	LCN2
2015	Aeinehband	PLoS One	Complement
2014	Amor	MSJ	Anti-NFL Ig	Yes
2014	Rossi	MSJ	TNFa
2013	Khademi	PLoS One	Array
2013	Christensen	MSJ	CXCL13, osteopontin, MMP9
2007	Bartos	J Neurol	Anti-NFM Ig
2004	Ehling	MSJ	Anti-NFL Ig
2003	Eikelenboom	Neurology	Anti-NFL Ig
2002	Silber	Neurology	Anti-NFL Ig

## Sheet: Full review
1				Reference					Patient type								Controls		Biomarker specifics				Cross-sectional comparisons							Treatment response				Future predictions					QUADAS 2 score	Patient selection							Index text (NF)
2	Full text numbers	Excluded after full text review (1=excluded)	Included post-QUADAS	First Author	Year	Jounal	Title	Paper/abstract	RIS	CIS	RRMS	PMS	SPMS	PPMS	n	Mixed/Pure PMS	Health	Diseased	Biomarker	Other	Fluid	Assay	MS type	Demographics	Relapses	Physical Disability	Cognitive	MRI outcomes	Other	Intervention	Baseline	Follow-up	Change	Conversion	Physical	Cognitive	MRI	Other		Description	Consecutive or random sample enrolled?	Case-control design avoided?	Avoid inappropriate exclusions?	Are concerns regarding applicability avoided: small PMS sample (<50)	Are concerns regarding applicability avoided: differences in covariates between case and control avoided?	Conclusion: Patient risk of bias	Blinding to reference test?	Sufficiently sensitive assay?	If threshold use, was if prespecified?
3	1			semra	2002	Journal of Neuroimmunology	Heightened intrathecal release of axonal cytoskeletal proteins in multiple sclerosis is associated with progressive disease and clinical disability				16		13	6	35	Mixed	8	36 (16 inflam, 20 non-inflam)	NFL		CSF	ELISA	PMS higher than controls			NFL correlated with EDSS in PMS, r=0.41														Not stated	Unclear	No	Yes	no	no	High	Unclear	Unclear	Unclear
4	2			Eikelenboom	2003	Neurology	Multiple sclerosis: Neurofilament light chain antibodies are correlated to cerebral atrophy.				20		21	10	51	mixed			NFH	antiNF Ig		ELISA	Nil		nil	no correlation of NFL or NFH		anti-NF levels correlate with atrophy																no	no	high
4	3			Eikelenboom	2003	Neurology	Multiple sclerosis: Neurofilament light chain antibodies are correlated to cerebral atrophy.				20		21	10	51	Mixed			NFL	antiNF Ig	CSF	ELISA	Nil		nil	no correlation of NFL or NFH		anti-NF levels correlate with atrophy												Volunteers	No	No	No	no	no	high	Yes	Unclear	Unclear
5	3			Malmestrom	2003	Neurology	Neurofilament light protein and glial fibrillary acidic protein as biological markers in MS				41		25		66	Mixed	50		NFL		CSF	ELISA	No difference PMS + RR in remission																	Clinic, consecutive	Yes	no	yes	no	no	high	unclear	unclear	unclear
6	3			Malmestrom	2003	Neurology	Neurofilament light protein and glial fibrillary acidic protein as biological markers in MS				41		25				50		GFAP		CSF	ELISA	GFAP highest in SPMS			GFAP correlated with EDSS in SPMS group																			no
7	4	1		Haghighi	2004	Acta Neurologica Scandinavica	Cerebrospinal fluid markers in MS patients and their healthy siblings.																No PMS data
8	5			Petzold	2005	Journal of Neurology, Neurosurgery and Psychiatry	Axonal damage accumulates in the progressive phase of multiple sclerosis: Three year follow up study				11		16	3	30	mixed			NFH		CSF	ELISA	CSF NFH increases over 3 years to a greater extent in PMS cf. RR			At 3 years, NFH correlated with EDSS, 9HPT, ambulatory index																		no	no	high
9	6			Teunissen	2009	Neurology	Combination of CSF N-acetylaspartate and neurofilaments in multiple sclerosis			38	42		28	6	114	Mixed	28	57	NFL		CSF	ELISA	NFL not higher in PMS - no difference to RR			Only reported for mixed cohort														CSF bank, MRI within 2 m	unclear	no	yes	no	no	high	unclear	yes	unclear
10	6			Teunissen	2009	Neurology	Combination of CSF N-acetylaspartate and neurofilaments in multiple sclerosis			38	42		28	6	114	mixed	28	57	NFH		CSF	ELISA	NFH higher in SP cf. RR, and compared to controls			Only reported for mixed cohort																		no	no	high
11	7	1		Gresle	2010	Multiple Sclerosis	Validation of phosphorylated neurofilament-H as a serum biomarker of neurodegeneration in multiple sclerosis patients				59			5	64		136		NFH				Abstract only - no PMS data reported
12	8			Blum	2010	Multiple Sclerosis	The relation of quantitative MRI measures, CSF markers and disability in multiple sclerosis			17	30		12	5	64	mixed			NFH		CSF	ECL	NFH higher in SP + PP cf. CIS			Only reported for mixed cohort																		no		high
13	9			Petzold	2010	Annals of Neurology	Evidence for acute neurotoxicity after chemotherapy						28		28	pure	17	14	NFH		Serum	ELISA	SPMS NFH not higher than controls at baseline							HSCT	NFH same as controls	at 1 month post HSCT, 79% of SPMS = elevated NFH; mean = 100-fold increase; remained elevated up to 1 year compared to placebo haem malig controls also = significant increase at 1 month, but did not increase as much as SPMS			In SPMS-BMT patients, disease progression (EDSS) was significantly worse if they had elevated NFH after treatment compared to if they did not									no		high
14	10			Salzer	2010	Multiple Sclerosis	Neurofilament light as a prognostic marker in multiple sclerosis				65		10	20	95	Mixed			NFL		CSF	ELISA													PPMS - baseline NFL associated with MSSS at 14y follow-up					Population survey, available CSF	no	yes	no	no	no	high	unclear	unclear	unclear
15	11			Kaymakamzade	2011	Multiple Sclerosis	Evaluation of axonal damage markers in progressive multiple sclerosis patients: Preliminary results				7			27	34	mixed			NFH		CSF	ELISA	NFH higher in PMS cf. RR; not associated with disease duration			NFH associated with EDSS														Clinics	no	no	unclear	no	no	high
16	12	1		Trentini	2011	FEBS Journal	Inflammation and axonal damage biomarkers in Multiple Sclerosis: New perspective on their role						"Transitional progressive"	"PPMS - no. not stated"	0		not stated		NFL		CSF		No data reported in abstrat for NFL
17	12	1		Trentini	2011	FEBS Journal	Inflammation and axonal damage biomarkers in Multiple Sclerosis: New perspective on their role						"Transitional progressive"	"PPMS - no. not stated"	0				NFH		CSF		NFH 2-fold higher in PPMS cf. controls
18	12			Trentini	2011	FEBS Journal	Inflammation and axonal damage biomarkers in Multiple Sclerosis: New perspective on their role						"Transitional progressive"	"PPMS - no. not stated"					Other	NAA	CSF							NAA negatively correlated with black hole volume
19	13	1		Kaymakamzade	2011	Multiple Sclerosis	Evaluation of axonal damage markers in progressive multiple sclerosis patients: Preliminary results				7			27	34	mixed			NFH		CSF		NFH higher in PMS cf. RR	Not associated with disease duration		NFH associated with EDSS																		no		high
20	14			Eikelenboom	2011	Multiple Sclerosis International	Blood and CSF biomarker dynamics in multiple sclerosis: Implications for data interpretation				21		22	9	52	mixed			NFH		CSF + Serum	ELISA, SMI34 + SMI35	serum NFH-SMI34 higher in PP than SP					CSF and serum NFH are not associated with each other							In SP, higher serum NFH-SMI34 compared to CSF NFH-SMI34 predicted disability progression; suggests in SP, serum NFH may be of peripheral origin									no		high
21	15			Kuhle	2011	Neurology	Neurofilament heavy chain in CSF correlates with relapses and disability in multiple sclerosis.			63	39		25	23	150	mixed	73		NFH		CSF	ELISA	NFH uniformly elevated in all MS subtypes; higher in SPMS+PPMS than controls	NFH not associated with age in PMS	NFH higher in all MS patients during relapse; not looked at for PMS specifically	In PP and SP, NFH does not correlated with EDSS														clinics	unclear	no	unclear	yes	no	unclear		yes
22	16			Avsar	2012	Multiple Sclerosis Journal	Protein biomarkers for multiple sclerosis: Semi-quantitative analysis of cerebrospinal fluid candidate protein biomarkers in different forms of multiple sclerosis			46	67			22	135	Mixed		22	NFL		CSF		NFL similar between RR and PMS																		no	no	yes	no	no	high	unclear	yes	unclear
23	16			Avsar	2012	Multiple Sclerosis Journal	Protein biomarkers for multiple sclerosis: Semi-quantitative analysis of cerebrospinal fluid candidate protein biomarkers in different forms of multiple sclerosis			46	67			22				22	GFAP		CSF		GFAP higher in PMS compared to RR
24	17			Khademi	2013	PLoS ONE	Intense Inflammation and Nerve Damage in Early Multiple Sclerosis Subsides at Older Age: A Reflection by Cerebrospinal Fluid Biomarkers			169	384		57	30	640	Mixed		436	NFL		CSF	ELISA	NFL lower in PMS compared to CIS + RRMS	In the whole cohort, markers of inflammation and axonal damage were inversely associated with age																in house biobank	no	no	yes	no	no	high	unclear	yes	unclear
25	18			Vorobyeva	2013	Multiple Sclerosis	Biochemical markers of neurodegeneration in multiple sclerosis				25		21		46	mixed	13	10 ALS	NFH		CSF + Serum	ELISA	Serum NFH similar in all groups cNFH higher in RR and ALS compared to controls						Serum and CSF NFH did not correlate															no		high
26	19	1		Vorobyeva	2013	Journal of the Neurological Sciences	Biochemical markers of CNS demyelinating diseases				40 MS, doesn't state type				0			NMO + ALS + ON	NFH		CSF + Serum	ELISA	NFH higher in ALS compared to SPMS																					no		high
27	20			Madeddu	2013	Neurological Sciences	Cytoskeletal proteins in the cerebrospinal fluid as biomarker of multiple sclerosis				24		7	2	33	Mixed		18	NFL		CSF	microplate assay procedure with the Bio-Rad DC Protein Assay	NFL higher in PMS			Only presented for RR patients														clinic	no	no	yes	no	no	high
28	20			Madeddu	2013	Neurological Sciences	Cytoskeletal proteins in the cerebrospinal fluid as biomarker of multiple sclerosis				24		7	2				18	GFAP		CSF	microplate assay procedure with the Bio-Rad DC Protein Assay	GFAP higher in RR cf. PMS
29	21			Gnanapavan	2013	PloS one	Biomarker report from the phase II lamotrigine trial in secondary progressive MS - neurofilament as a surrogate of disease progression.						120		120	pure			NFH		Serum	ELISA				NFH associated with higher EDSS, slower 25FW, 9HPT and lower score on PASAT		Higher NFH = lower MTR means in grey matter, white matter and whole brain Higher NFH = lower MRI-CCV (MRI central cerebral volume)		Lamotrigine	Negative overall, but in treatment compliant, NFH reduced by lamotrigine									RCT	unclear	yes	yes	yes	yes	low	unclear	yes
30	21			Gnanapavan	2013	PloS one	Biomarker report from the phase II lamotrigine trial in secondary progressive MS - neurofilament as a surrogate of disease progression.						120						GFAP		Serum	ELISA				GFAP not associated with clinical outcomes				Lamotrigine	GFAP = no treatment response
31	22			Christensen	2014	Neurology	Natalizumab in progressive MS						12	12					Other	Osteopontin	CSF	ELISA								60w tysabri	322	reduction of 65 at 60 weeks; significant with or without GAD at baseline, and in SP and PP subgroups
32	22			Christensen	2014	Neurology	Natalizumab in progressive MS						12	12	24	Pure			NFL		CSF	ELISA						CSF NFL associated with MTR in NAWM and GM	CSF NFL and osteopontin are associated	60w tysabri	657	reducd by 243								from clinics ?	no	yes	unclear	no	yes	low	unclear	yes	unclear
33	22			Christensen	2014	Neurology	Natalizumab in progressive MS						12	12					Other	CXCL13, MMP9, MBP	CSF	ELISA								60w tysabri	CXCL13, MMP9 and MBP all reduced by treatment
34	23		1	Axelsson	2014	Multiple sclerosis	Immunosuppressive therapy reduces axonal damage in progressive multiple sclerosis.						30	5	35	Pure			NFL		CSF	ELISA	Treatment response was the same in PP and SP			NFL not associated with EDSS		GAD+ PMS = higher baseline CSF NFL		RTX (5) or Mitox (30)	1780 overall; treatment naïve patients = 2462 vs. 874 for patients on firstline treatment (IFN or GA)	870 - same response in PP and SP, RTX or mitox If GAD+ or treatment naïve at baseline = greater treatment response								clinic	yes	yes	yes	no	yes	low	yes	yes	unclear
35	23			Axelsson	2014	Multiple sclerosis	Immunosuppressive therapy reduces axonal damage in progressive multiple sclerosis.						30	5			14		GFAP		CSF	ELISA						GAD+ PMS = higher baseline GFAP			GFAP unaffected by treatment
36	24			Ratzer	2014	Multiple Sclerosis	Treatment with cyclic oral methylprednisolone in progressive multiple sclerosis - Results of an open-label phase 2A proof-of-concept study						15	15						Osteopontin	CSF		Nil reported							3 days IVMP every 4 weeks, open label		No change in osteopontin
37	24			Ratzer	2014	Multiple Sclerosis	Treatment with cyclic oral methylprednisolone in progressive multiple sclerosis - Results of an open-label phase 2A proof-of-concept study						15	15	30	Pure			NFL		CSF		Nil reported							3 days IVMP every 4 weeks, open label		No change in NFL												no	yes	low
38	25	1		Vorobyeva	2014	NEUROCHEMICAL JOURNAL	Phosphorylated neurofilament heavy subunits as a marker of neurodegeneration in demyelinating diseases of the CNS				56		20		76		26	ADEM, NMO and ALS	NFH		CSF + Serum		PMS only data not reported; all disease groups = higher CSF NFH than controls; no difference in blood NFH between disease and controls
39	26			Uzunkopru	2014	Multiple Sclerosis	Correlation of neurofilaments and nitrotyrosine with retinal nerve fiber layer thickness and disability in different phases of multiple sclerosis	Abstract			30		??		30	mixed	30		NFH		CSF + Serum	ELISA	CSF and serum NFH higher in SP than in RR; both groups = higher than ctrl.						Higher NF = lower RNFL on OCT, but only reported for whole cohort, not PMS only															no		high
40	27	1		Koutsouraki	2014	Multiple Sclerosis	Biomarkers in cerebrospinal fluid (Tau, phospho-Tau (181) and neurofilament light) in clinically isolated syndrome patients and healthy controls	Abstract		18	21		4	4	47		13		NFL		CSF	ELISA	No data reported for PMS in abstract
41	28			Altintas	2014	Multiple Sclerosis	CSF proteomic profile in primary progressive multiple sclerosis	Abstract			20			8	28	mixed		12	NFH		CSF + Serum	ELISA	NFH + GFAP + S100B = same between RR and PPMS																					no		high
42	28			Altintas	2014	Multiple Sclerosis	CSF proteomic profile in primary progressive multiple sclerosis	Abstract			20			8				12		Bc and astrocytic markers	CSF + Serum	ELISA	Higher in PMS = MRZ-reaction (Bc marker); CXCL12, OCB = no difference
43	29			Rommer	2014	Molecular Diagnosis and Therapy	Effects of Repeated Intrathecal Triamcinolone-Acetonide Application on Cerebrospinal Fluid Biomarkers of Axonal Damage and Glial Activity in Multiple Sclerosis Patients	Paper			46			8	54	mixed			NFH		CSF	ELISA	CSF NFH = no difference RR and PPMS							Intrathecal triamcinolone		Very short duration (0-8 days) - no treatment effect												no		high
44	30			Gresle	2014	Journal of Neurology, Neurosurgery and Psychiatry	Serum phosphorylated neurofilament-heavy chain levels in multiple sclerosis patients	Paper		82	81		13	6	182	mixed	135		NFH		Serum	ELISA	Serum NFH higher in SPMS compared to other groups			Only reported for mixed group - >97th centile of control sNFH = positive = higher MSSS than negative (<97th centile)		As for clinical - if "positive", higher T2 lesion load, but only reported for mixed cohort						Longitudinal NFH only reported in mixed cohort										no		high
45	31	1		Kaymakamzade	2014	EUROPEAN JOURNAL OF NEUROLOGY	Evaluation of neurofilament heavy chain levels in progressive multiple sclerosis patients: preliminary results	Abstract			7			27	34				NFH		CSF	ELISA	CSF NFH higher in PMS cf. RR	NFH not associated with disease duration		CSF NFH correlated with EDSS
46	32			Trentini	2014	Journal of Neurology	N-Acetylaspartate and neurofilaments as biomarkers of axonal damage in patients with progressive forms of multiple sclerosis.	Paper					10	21	31	pure		15	NFH		CSF	ELISA	CSF NFH higher in PMS cf. NIND control			No association with EDSS; CSF NFH associated with current MSSS									Not predictive of future disability									no		high
47	32			Trentini	2014	Journal of Neurology	N-Acetylaspartate and neurofilaments as biomarkers of axonal damage in patients with progressive forms of multiple sclerosis	Paper					10	21	31	Pure		15	NFL		CSF	ELISA	CSF NFL higher in PPMS cf. NIND, but SPMS and grouped PMS = not higher than NIND			No association with EDSS or MSSS									CSF NFL associated with future EDSS worsening over 9 years follow-up					clinic	no	yes	no	no	no	high
48	33			Aeinehband	2015	PLoS ONE	Complement component C3 and butyrylcholinesterase activity are associated with neurodegeneration and clinical disability in multiple sclerosis	Paper			33		9	6	48	Mixed		18	NFL		CSF	ELISA	CSF NFL higher than controls; RR-relapse = highest; RR-remission and PMS = similar CSF NFL																	clinic	no	no	unclear	no	no	high
49	34			Stilund	2015	PloS one	Biomarkers of inflammation and axonal degeneration/damage in patients with newly diagnosed multiple sclerosis: contributions of the soluble CD163 CSF/serum ratio to a biomarker panel.	Paper		27	44			15			39			CD163	CSF + Serum	ELISA	No data reported for PMS only; sCD163 CSF/serum ratio correlates with NFL; NFL elevated in MS diagnosis
50	34			Stilund	2015	PloS one	Biomarkers of inflammation and axonal degeneration/damage in patients with newly diagnosed multiple sclerosis: contributions of the soluble CD163 CSF/serum ratio to a biomarker panel.	Paper		27	44			15	86	Mixed	39		NFL		CSF	ELISA	CSF NFL similar between PMS and RR; all > controls																	clinic	no	no	unclear	no	no	high
51	35	1		Bergman	2016	Neurology - Neuroimmunology Neuroinflammation	Neurofilament light in CSF and serum is a sensitive marker for axonal white matter injury in MS	Paper				12			12	Pure			NFL		CSF + Serum		No data relating to our research questions						r2 of 60% for CSF and serum NFL. Peak in both around 1 m after intraventricular catheter insertion, returning to baseline in both around 6 months.
52	36	1		Disanto	2016	Multiple Sclerosis	Serum neurofilament light chain levels in MS: A promising biomarker of clinical and subclinical disease severity	Abstract	13	59	72	19			163				NFL		CSF + Serum	SIMOA	Only mixed cohort data
53	37	1		Tuddenham	2016	Neurology	Effects of intrathecal MSC-derived neural progenitors (MSC-NP) treatment on biomarker levels in the CSF in patients with progressive multiple sclerosis	Abstract				10			10	Pure			NFL		CSF	ELISA								IT mesenchymal stem cells		3 of 10 patients showed a reduction in CSF NFL following IT MSC								not stated	unclear	yes	unclear	no	no	high
54	38			Komori	2016	Multiple Sclerosis	Intrathecal rituximab in progressive MS stopped for insufficient inhibition of CNS inflammation: A randomized, doubleblind, placebo-controlled study	Abstract					27		27	Mixed			NFL		CSF	ELISA								IT and IV RTX, open label, via lumbar injection route		No treatment effect on CSF NFL; trial haulted early due to insufficient CNS B-cell depletion								not stated	unclear	yes	unclear	no	unclear	high		yes
55	39			Mane-Martin	2016	Journal of Neuroimmunology	Glial and neuronal markers in cerebrospinal fluid in different types of multiple sclerosis	Paper		109	192		6	17	324	Mixed			NFL				CSF NFL lower in PMS than RR and CIS; highest = RR-relapse																	biobank + clinic follow up	unclear	no	unclear	no	no	high
56	40			Iwanowski	2016	MULTIPLE SCLEROSIS JOURNAL	Neurofilament light, anti-ganglioside M3 antibody and interleukin 18 in relapsing-remitting and primary progressive multiple sclerosis.	Abstract			25			24	49	Mixed		31	NFL		CSF	ELISA	CSF NFL lower in PPMS cf. controls																					no	no	high
57	41	1		Petzold	2016	Multiple sclerosis	Elevated CSF neurofilament proteins predict brain atrophy: A 15-year follow-up study.	Paper			7		6	2	15				NFH		CSF	ELISA	Data only presented for mixed cohort			NFH baseline dichotomised: high baseline CSF NFH = higher EDSS compared to low NFH									High baseline CSF NFH = higher 15y EDSS		High baseline NFH = greater whole brain and grey matter atrophy at 15 years
58	42	1		Abdelhak	2017	Multiple Sclerosis Journal	Serum glial fibrillary acidic protein correlates with disease severity and neuroaxonal demise in multiple sclerosis: A pilot study using Simoa technology	Abstract			25		8	17	50			22	NFL		Serum	SIMOA	No data on PMS only
59	42	1		Abdelhak	2017	Multiple Sclerosis Journal	Serum glial fibrillary acidic protein correlates with disease severity and neuroaxonal demise in multiple sclerosis: A pilot study using Simoa technology	Abstract			25		8	17				22	GFAP		Serum	SIMOA				GFAP correlates with "disease severity" in PPMS
60	43			Vecchio	2017	European Journal of Neurology	CSF kappa free light chains and neurofilaments in multiple sclerosis work up: A pivotal study	Abstract		8	14		3		25	Mixed			NFL		CSF	?	NF highest in SPMS																	unclear		no		no	no	high
61	44	1		Poletto	2017	Multiple Sclerosis Journal	Cerebrospinal fluid neurofilament light chain is a marker of disease activity in multiple sclerosis	Abstract		25	72	14			111				NFL		CSF	ELISA	No PMS only data
62	45			Hardmeier	2017	Multiple Sclerosis Journal	Biomarker for progressive multiple sclerosis: Cross-sectional relationship between disability, multimodal evoked potentials and serum neurofilament light chain in a multicenter study	Abstract				27			27	Pure			NFL		Serum	?				NFL not associated with EDSS															unclear	yes	unclear	no	no	high
63	46	1		Castillo	2017	Multiple Sclerosis Journal	Relationship between different cerebrospinal fluid biomarkers in multiple sclerosis: Meaning and use in clinical practice	Abstract			94		36	23	153				NFL		CSF	ELISA	No data in PMS only
64	46	1		Castillo	2017	Multiple Sclerosis Journal	Relationship between different cerebrospinal fluid biomarkers in multiple sclerosis: Meaning and use in clinical practice	Abstract			94		36	23						CHI3L1	CSF	ELISA	CHI3L1 higher in PMS cf. RR
65	47	1		Tuddenham	2017	Neurology	Cerebrospinal fluid biomarkers associated with the reparative effects of intrathecal MSC-NP treatment in patients with progressive multiple sclerosis	Abstract				20			20	Pure			NFL		CSF	ELISA								open label IT mesenchymal stem cells		NFL reduced, particularly in those with high pre-treatment NFL (hence likely regression to mean) - SEE HARRIS BELOW									unclear	yes	unclear	no	yes	low
66	47	1		Tuddenham	2017	Neurology	Cerebrospinal fluid biomarkers associated with the reparative effects of intrathecal MSC-NP treatment in patients with progressive multiple sclerosis	Abstract				20			20	pure			NFH		CSF	ELISA								open label IT mesenchymal stem cells		NFH reduced, particularly in those with high pre-treatment NF (hence likely regression to mean); no stats reported on the data												no		high
67	48			Edwards	2017	Multiple Sclerosis Journal	Neuronal and glial CSF biomarkers in patients with secondary progressive multiple sclerosis treated with dimethyl fumarate	Abstract					16		16	Pure			NFL		CSF	ELISA								Open label DMF for 28 weeks	572+/-296 pg/mL	569+/-316 pg/ mL									unclear	yes	unclear	no	yes	high	unclear	yes
69	49			Gaetani	2017	Multiple Sclerosis Journal	Neuroinflammation and neuroaxonal damage in multiple sclerosis: A cross-sectional cerebrospinal fluid-based proteomic study	Abstract	6	32	51	8			97	Mixed		36	NFL		CSF	ELISA	CSF NFL same between MS groups																					no	no	high
70	50	1		Novakova	2017	Multiple Sclerosis Journal	Monitoring treatment response in MS by serum NFL reflects treatment efficacy	Abstract			98	48			146				NFL		Serum	SIMOA	No PMS only data
71	51		1	Novakova	2017	Neurology	Monitoring disease activity in multiple sclerosis using serum neurofilament light protein.	Paper			204		63	19	286	Mixed			NFL		CSF	ELISA			PMS with disease activity (relapse or GAD enhancing lesion) = higher CSF and serum NFL than PMS without disease activity															clinics	yes	no	unclear	yes	unclear	low	unclear	yes	unclear
72	51			Novakova	2017	Neurology	Monitoring disease activity in multiple sclerosis using serum neurofilament light protein.	Paper			204		63	19	286	Mixed			NFL		Serum	SIMOA			PMS with disease activity = higher NFL than PMS without disease activity					Observational starting DMT		although no stats reported, serum NFL does not appear to change after DMT initiation 23.6 to 22.7								clinics	yes	no	unclear	yes	unclear	low	unclear	yes	unclear
73	52	1		Novakova	2017	Multiple Sclerosis Journal	NFL and CXCL13 reveal disease activity in clinically and neuro-radiologically stable MS	Abstract			202	84			286	Mixed			NFL		CSF	ELISA	Same data as above		Clinical or radiological activity = higher CSF NFL					Observational starting DMT		CSF NFL reduced by starting Rx
74	52			Novakova	2017	Multiple Sclerosis Journal	NFL and CXCL13 reveal disease activity in clinically and neuro-radiologically stable MS	Abstract			202	84								CXCL13	CSF	ELISA			Clinical or radiological activity = higher CSF CXCL13					Observational starting DMT		CXCL13 = not quite significant for reduction p=0.063
75	53			Novakova	2017	Multiple Sclerosis Journal	Accessing early neurodegeneration in multiple sclerosis: Biomarkers for diagnostics and phenotypic characterization	Abstract		100	80	23			203	Mixed	51	96	NFL		CSF	ELISA	NFL similar between RR and PMS																	clinic	no	no	unclear	no	no	high
76	53			Novakova	2017	Multiple Sclerosis Journal	Accessing early neurodegeneration in multiple sclerosis: Biomarkers for diagnostics and phenotypic characterization	Abstract		100	80	23					51	96	GFAP		CSF	ELISA	GFAP higher in PMS
77	54			Harris	2017	Multiple Sclerosis Journal	Intrathecal autologous cell therapy is associated with changes in cerebrospinal fluid biomarkers in patients with progressive multiple sclerosis	Abstract				20			20	Pure			NFL		CSF	ELISA								open label IT mesenchymal stem cells		IT MSC = no effect on NFL from baseline to 3 months after final infusion								RCT	unclear	yes	unclear	no	yes	low
78	54			Harris	2017	Multiple Sclerosis Journal	Intrathecal autologous cell therapy is associated with changes in cerebrospinal fluid biomarkers in patients with progressive multiple sclerosis	Abstract				20			20				NFH		CSF	ELISA								open label IT mesenchymal stem cells		IT MSC = no effect on NFH from baseline to 3 months after final infusion												no		high
79	55	1		Zanoni	2017	Multiple Sclerosis Journal	Cerebrospinal fluid levels of neurofilament light chain, C-X-C ligand motif 13, and chitinase-3-like protein 1 reflect distinct pathological processes in multiple sclerosis	Abstract		15	48	15									CSF	ELISA	No PMS only data
80	56			Zanker	2017	Neurology	CSF biomarkers of disease progression in patients with multiple sclerosis	Abstract					25	8	33	Pure			NFL		CSF	ELISA								open label IT MTX		After 3x IT MTX, no change in NFL from baseline								Open label	unclear	yes	unclear	no	yes	low
81	56			Zanker	2017	Neurology	CSF biomarkers of disease progression in patients with multiple sclerosis	Abstract					25	8					GFAP		CSF	ELISA								open label IT MTX		Ditto for GFAP
82	56			Zanker	2017	Neurology	CSF biomarkers of disease progression in patients with multiple sclerosis	Abstract					25	8						CXCL13	CSF	ELISA								open label IT MTX		No change in Bc marker CXCL13; microglial markers reduced (sCD14,23,163)
83	57		1	Sellebjerg	2017	Multiple Sclerosis	Defining active progressive multiple sclerosis	Paper					26	26	52	Pure	24		NFL	Bc and astrocytic markers	CSF		MBP, NFL, CXCL13, MMP-9 and CHI3L1 and the IgG-index higher in PMS than controls; no difference between PP and SP	NFL slightly higher in women than men	see MRI section	No associations with EDSS (any biomarker)		10 had "activity" on clinical or MRI definitions = higher NFL, MMP-9, CXCL13; no difference in MBP, CHI3L1, cell count, IgG index "combined active patients" - active on clinical, MRI, or detectable CXCL13 / MMP-9 = higher NFL and IgG index	CSF NFL is associated with MBP, CSF cell count, CXCL13, IgG-index and CHI3L1											From open label	unclear	yes	unclear	yes	yes	low	unclear	yes	unclear
84	58		1	Abdelhak	2018	Multiple Sclerosis Journal	Cerebrospinal fluid markers indicate glial activation and neuroaxonal damage in patients with primary progressive multiple sclerosis	Abstract						63	63	Pure			NFL	CHI3L1 + sTREM2	CSF	SIMOA				NFL not associated with EDSS			sTREM2 and CHI3L1 associated with NFL											from clincs	no	yes	unclear	yes	unclear	low	unclear	yes	unclear
85	59			Piehl	2018	MULTIPLE SCLEROSIS JOURNAL	Plasma neurofilament light chain levels in patients with MS switching from injectable therapies to fingolimod	Paper			294		3	3	300	Mixed			NFL		CSF + Serum	ELISA and SIMOA	cNFL highest in RR-rel; lower in RR-rem and lowest in PMS (though stats not done on the latter)																	clinics				yes		high
86	60	1		Vecchio	2018	European Journal of Neurology	CSF biomarkers do not associate to early disability in Multiple Sclerosis	Abstract	3	18	24	3xPRMS			45	Mixed			NFL		CSF	ELISA	No valuable data for PMS	Overall, significant difference between Dx groups, not no specific statistics comparing PMS cf. RR etc. PMS also categorised as PRMS
87	61			Abdelhak	2018	Scientific reports	Serum GFAP as a biomarker for disease severity in multiple sclerosis.	Paper			42		13	25	80	Mixed		20	NFL		CSF + Serum		CSF and serum NFL not different between RR and PMS courses; GFAP/NFL CSF quotient = significantly higher in PMS cf. RR			serum NFL associated with EDSS in PMS group		No associations with NFL with MRI outcomes (reported as whole cohort)	NFL and GFAP = strongly associated in CSF and serum,											clinics				no		high
88	61			Abdelhak	2018	Scientific reports	Serum GFAP as a biomarker for disease severity in multiple sclerosis.	Paper			42		13	25				20	GFAP		CSF + Serum		GFAP higher in PMS (serum and CSF) cf. RR, but lost after correction for age			In PPMS only does GFAP associate with EDSS
89	62			Hogel	2018	Multiple Sclerosis Journal	Serum GFAP associates with neurofilament light and disease severity in late multiple sclerosis	Abstract			47		32		79	Mixed	13		NFL		Serum	SIMOA	Serum NFL higher in SPMS compared to RRMS	NFL associated with age and disease duration		NFL associated with EDSS														clinics				no		high
90	62			Hogel	2018	Multiple Sclerosis Journal	Serum GFAP associates with neurofilament light and disease severity in late multiple sclerosis	Abstract			47		32				13			GFAP	Serum	SIMOA	serum GFAP higher in SPMS cf. RR and ctrl	GFAP higher with age and disease duration
91	63	1		Mickeliunas	2018	Multiple Sclerosis Journal	Ganglion cell layer volume and serum neurofilaments are associated with disability in multiple sclerosis	Abstract			80	20			100				NFL		Serum	SIMOA	No PMS only data
92	64		1	Kappos / Kuhle	2018	Multiple Sclerosis Journal	Neurofilament light levels in the blood of patients with secondary progressive MS are higher than in primary progressive MS and may predict brain atrophy in both MS subtypes	Abstract					1452	378	1830	Pure			NFL		Serum	SIMOA	Baseline NFL higher in SP cf. PP, persists when adjusted for age; change still present when looking only at GAD+ or only GAD- SP vs. PP groups	In PP and SP, NFL increases with age from 35 years onwards		In PP and SP, higher baseline NFL = higher EDSS (stronger for SP than PP)		NFL associated with GAD+ lesions and T2 lesion volume		In PP fingolimod, and in SP siponimod, reduces NFL		Suggests 188 SP patients required in trials to detect 20% reduction in NFL in RCT			Higher b/l sNFL = greater risk of disability progression; >30pg/ml = 32% increased risk in SP, 49% increased risk in PP		In PP and SP, high baseline sNFL is associated with higher % brain volume loss at month 12 and month 24; use cut-offs of <30, 30-60, and >60			RCT fingolimod + siponimod	no	yes	unclear	yes	yes	low	unclear	yes	unclear
93	65			Perez-Miralles	2018	Multiple Sclerosis Journal	Chitinase-3-like protein 1 could be a predictor of disability progression in patients with primary progressive multiple sclerosis	Abstract						25	25	Pure			NFL		CSF	??				CSF NFL not associated with ; CHI3L1 is associated with EDSS at baseline														clinics				no		high
94	66			Damasceno	2018	Multiple Sclerosis Journal	Predictors of CSF neurofilament levels are different in relapsing and progressive MS	Abstract			33	15			48	Mixed			NFL		CSF	??	CSF NFL higher in RR compared to PMS		In RR, recent relapses predicts NFL, whilst it does not in PMS			In RR, recent MRI activity associated with NFL; in PMS, cortical thickness associated with NFL (not activity)												?	unclear			no		high
95	67	1		Zanoni	2018	Neuroepidemiology	Prognostic relevance of cerebrospinal fluid neurofilament light chain level in multiple sclerosis: A retrospective single-center study	Abstract		25	72	14											No PMS only data
96	68			Ferraro	2018	Multiple Sclerosis Journal	Plasma neurofilaments correlate with disability in progressive multiple sclerosis patients	Abstract			21		43	27	91	Mixed	10		NFL		Plasma	SIMOA	sNFL higher in PMS			In whole group (predominantly PMS), sNFL correlated with current EDSS and MSSS									sNFL not associated with future or previous EDSS progression						unclear	yes	unclear	no	no	high
97	69	1		Bridel	2018	Multiple Sclerosis Journal	Multiple sclerosis diagnosis is not the only determinant of neurofilament light protein fluctuations in serum	Abstract			56		20	13	89	Mixed			NFL		Plasma	SIMOA	pNFL is higher in RR cf. HC, but not higher in PMS cf. HC																					no		high
98	70	1		Novakova	2018	Journal of Neurochemistry	Sulfatide isoform pattern in cerebrospinal fluid discriminates progressive MS from relapsing-remitting MS	Paper			29	13			42	Mixed			NFL		CSF	ELISA	NFL similar between RR and PMS																					no		high
99	70			Novakova	2018	Journal of Neurochemistry	Sulfatide isoform pattern in cerebrospinal fluid discriminates progressive MS from relapsing-remitting MS	Paper			29	13	(all untreated)						GFAP		CSF	ELISA	GFAP higher in PMS						Total sulphatide, and sulphatide profiles, were different between RR and PMS; no association with sulphatide and NF/GFAP
100	71			Novakova	2018	PLoS ONE	Searching for neurodegeneration in multiple sclerosis at clinical onset: Diagnostic value of biomarkers.	Paper		4	132	23			159	Mixed	89 = symptomatic control; 51 = HC	46	NFL		CSF + Serum	ELISA	CSF NFL higher in newly diagnosed RR compared to PMS																					no		high
101	71			Novakova	2018	PLoS ONE	Searching for neurodegeneration in multiple sclerosis at clinical onset: Diagnostic value of biomarkers.	Paper		4	132	23					89 = symptomatic control; 51 = HC	46	GFAP		CSF + Serum	ELISA	CSF GFAP higher in PMS compared to RR
102	72			Pawlitzki	2018	Frontiers in neurology	CSF-Progranulin and Neurofilament Light Chain Levels in Patients With Radiologically Isolated Syndrome-Sign of Inflammation.	Paper	23	15	15			26	79	Mixed	30		NFL		CSF	ELISA	CSF NFL similar between PMS and RR																					no		high
103	73	1		Manouchehrinia	2018	Multiple Sclerosis Journal		Plasma neurofilament light levels are associated with risk of developing sustained disability in multiple sclerosis			3765						1026						No data on PMS only; only described as newly diagnosed MS
104	74	1		Proschmann	2018	Multiple Sclerosis Journal		Dynamic of neurofilament light chains after cessation of natalizumab in patients with relapsing remitting and secondary progressive multiple sclerosis			53		9		62				NFL		Serum	SIMOA								cessation of tysabri		No clear NF data for SPMS only patient - reports stable for first 16 weeks, but 6 months 3/9 had clin/rad activity, but doesn't report if this was associated with NFL increase
105	75		1	Kapoor	2018	Multiple Sclerosis Journal	Natalizumab reduced serum levels of neurofilament light chain in secondary progressive multiple sclerosis patients from the phase 3 ASCEND study	Abstract					744		744	Pure			NFL		serum	SIMOA				Baseline NFL associated with 25FW, 9HPT		Baseline NFL associated with number of GAD+ lesions, T2 lesion volume		ASCEND - RCT of tysabri		tysabri associated with significant reduction in NFL compared to placebo over the course of the trial Greatest difference seen in those with GAD+ at baseline; similarly, relapses in last 2 years or any evidence of inflammatory activity = greater difference with tysabri In patients without GAD+, relapses or inflammatory activity, however, there is still a significant, albeit smaller, treatment eff…			patients with progression on EDSS, 25FW or 9HPT had higher 96w NFL compared to those without progression		Baseline NFL associated with baseline to 96 week brain atrophy			tysabri RCT	unclear	yes	yes	yes	yes	low	unclear	yes	unclear
106	76			Kuhle	2018	Multiple Sclerosis Journal	Serum neurofilament light chain levels and cross-sectional and longitudinal deep gray matter changes: 5-year longitudinal MRI study	Abstract		20	85	42			147	Mixed	52		NFL		serum	SIMOA	No difference between RR and PMS (though close - p=0.055)																					no		high
107	77			Zivadinov	2018	Multiple Sclerosis Journal	Serum neurofilament light chain levels and cortical pathology in multiple sclerosis: 5-year longitudinal study	Abstract		20	85	42			147	Mixed	52		NFL		serum	SIMOA	PMS had significantly greater increase in sNFL over 5 years from baseline, compared to RR					Other variables only presented for RR																no		high
108	78			Bergman	2018	Neurology	Intrathecal treatment trial of rituximab in progressive ms an open-label phase 1b study	Paper					15	8	23	Pure	23		NFL		CSF	ELISA	CSF NFL higher in PMS cf. controls							IT RTX via intraventricular reservoir, open label		RTX = no improvement. 3m peak in CSF NFL - due to drain insertion?												no		high
109	79			Hogel	2018	Multiple Sclerosis Journal	Serum glial fibrillary acidic protein correlates with multiple sclerosis disease severity	Paper			46		33		79	Mixed	13		NFL		Serum	SIMOA	sNFL higher in PMS cf. RR (though more RR on DMT, and DMT associated with lower NFL)																					no		high
110	79			Hogel	2018	Multiple Sclerosis Journal	Serum glial fibrillary acidic protein correlates with multiple sclerosis disease severity	Paper			46		33				13		GFAP		Serum	SIMOA	GFAP higher in PMS cf. RR	sNFL associated with age
111	80		1	Barro	2018	Brain	Serum neurofilament as a predictor of disease worsening and brain and spinal cord atrophy in multiple sclerosis	Paper		11	178		54	14	257	Mixed	259		NFL		Serum	SIMOA	sNFL higher in PMS cf. RRMS, but this association is lost in multivariate analysis including age, sex, EDSS, disease course, recent relapses and DMT treatment status; signifiance only remains for age, EDSS and recent relapse	sNFL associated with age in PMS group		In multivariate model, age, EDSS and recent relapse are significant (all patients)		PMS only - GAD+ vs. GAD- = not statistically significant change in sNFL									In PMS without GAD+ only cohort, sNFL above 99th centile = greater brain and spinal cord atrophy over 2 and 5 years Above 97.5th centile = greater spinal cord atrophy over 2 and 5 years			clinics	unclear	yes	unclear	yes	yes	low	unclear	yes	unclear
112	81	1		Bhan	2018	Multiple Sclerosis Journal	Neurofilaments and 10-year follow-up in multiple sclerosis	Paper			35		7	2	44	mixed			NFL		CSF	ELISA	No difference between RR + PMS at baseline																					no		high
113	82			Yildiz	2018	Multiple Sclerosis Journal	Elevated neurofilament light chain levels in progressive multiple sclerosis effectively reduced by cladribine treatment	Paper					1	1	2	Pure			NFL		CSF	ELISA								s/c cladribine, open label		2 cases - by 12m large reduction in NFL, associated with drop in MRI activity as well												no		high
114	83			Kuhle	2018	NEUROLOGY	Siponimod Reduces Neurofilament Light Chain Blood Levels in Secondary Progressive Multiple Sclerosis Patients	Abstract					525		525	Pure			NFL		Serum	SIMOA								siponimod vs placebo RCT. Only data for those on IMP for >21 months.		Siponimod = significant reduction in sNFL Greater difference if relapses in last 2 years; smaller but still significant difference in the non-relapsing SPMS group								RCT	unclear	yes	unclear	yes	yes	low	unclear	yes
115	84		1	Pawlitzki	2018	Frontiers in neurology	CSF Neurofilament Light Chain Levels in Primary Progressive MS: Signs of Axonal Neurodegeneration.	paper						50	50	Pure	50	50xALS	NFL		CSF	ELISA	PPMS cNFL higher cf. healthy controls			cNFL not associated with EDSS in PPMS														clinics	unclear	no	unclear	yes	yes	low	unclear	yes
116	85			Chatterjee	2018	Multiple sclerosis journal - experimental, translational and clinical	Contactin-1 and contactin-2 in cerebrospinal fluid as potential biomarkers for axonal domain dysfunction in multiple sclerosis.	Paper		88	41		26	13	168	Mixed	20	18	NFL		CSF		NFL and NFH similar across all groups, including OND controls (data in supplement)						In SPMS, NFL and NFH associated with contactin-1											clinics				no		high
117	86			Damasceno	2019	Multiple sclerosis and related disorders	Clinical and MRI correlates of CSF neurofilament light chain levels in relapsing and progressive MS.	Paper			31	11			42	Mixed			NFL		CSF	ELISA	Controls had lower CSF NFL cf. RR, but PMS vs. controls = no difference. PMS vs. RR not directly compared, but supports PMS not higher			No association between CSF NFL and EDSS		CSF NFL association with T1 black holes in PMS; not associated with cortical or deep GM volume, T2 volume, etc																no		high
118	87		1	Abdelhak	2019	Frontiers in Neurology	Glial activation markers in CSF and serum from patients with primary progressive multiple sclerosis: potential of serum GFAP as disease severity marker?	Paper						93	93	Pure		20	NFL		CSF + Serum	ELISA + SIMOA		NFL increased with age		c/sNFL - neither associate with EDSS			CSF NFL is associated with sTREM2, CHI3L1 and GFAP											clinics	unclear	no	unclear	yes	no	low	unclear	yes
119	87			Abdelhak	2019	Frontiers in Neurology	Glial activation markers in CSF and serum from patients with primary progressive multiple sclerosis: potential of serum GFAP as disease severity marker?	Paper						93				20	GFAP		CSF + Serum	ELISA + SIMOA		GFAP associated with disease duration		CSF GFAP not associated with EDSS, but serum GFAP is associated with EDSS; dichotomised high vs. low serum GFAP = different EDSS
120	87			Abdelhak	2019	Frontiers in Neurology	Glial activation markers in CSF and serum from patients with primary progressive multiple sclerosis: potential of serum GFAP as disease severity marker?	Paper						93				20		CHI3L1, TREM2	CSF + Serum	ELISA + SIMOA							CHI3L1 and sTREM2 are associated in CSF, but not with GFAP
121	88			Martin	2019	Journal of Neurology, Neurosurgery & Psychiatry	Cerebrospinal fluid neurofilament light chain in multiple sclerosis and its subtypes: a meta-analysis of case–control studies	Paper			638		104	63	805	Mixed	103	332	NFL		CSF		In meta-analysis, no difference in CSF NFL between PP and SP; PMS = higher than controls; meta-analysis of 5 studies = RR = higher CSF NFL compared to PMS (of which 40% RR in relapse, and 5% PMS in relapse; 18% RR on DMT, 8% PMS on DMT); when only looking at RR-rem cf. PMS, trend for RR being higher, but no longer significant (p=0.072)		In meta-analysis, PMS with recent relapse = higher CSF NFL than PMS without recent relapse															not primary data, so not included in this section
122	89		1	Pignolet	2019	Neurology	Nfl pattern in progressive multiple sclerosis cohort under MD1003 treatment	Abstract				65			65	Pure			NFL		Serum				sNFL not associated with clinical or MRI "aggravation" - activity includes relapses on new T1 GAD+					Open label single arm biotin study, data presented from patients with 1 year follow-up. NB this is not RCT data from SPI1!	11.8	In 65 patients with 1 year data, 16.1 at 6m, 16.9 at 1y; in 40 patients with 2 year data								open label biotin	unclear	yes	unclear	yes	unclear	low	unclear	yes	unclear
123	90	1		Jakimovski	2019	Neurology	Serum neurofilament light chain levels and cognitive performance in multiple sclerosis: A longitudinal retrospective 5-year study	Abstract		20	85	42			147		52		NFL		Serum	SIMOA	No PMS only data
124	91	1		Leppert	2019	Multiple Sclerosis Journal	Neurofilament light levels in the blood of patients with secondary progressive ms are higher than in primary progressive ms and may predict brain atrophy in both ms subtypes	Abstract					1452	378	1830	Pure			NFL		Serum	SIMOA	sNFL higher in SPMS then PPMS (32.1 vs. 22.0); this persisted in patients with and without GAD+ lesions														higher baseline sNFL associated with higher 1 year whole brain atrophy in all PMS, and also when SP and PP analysed separately
125	92		1	Gil-Perotin	2019	Frontiers in Neurology	Combined Cerebrospinal Fluid Neurofilament Light Chain Protein and Chitinase-3 Like-1 Levels in Defining Disease Course and Prognosis in Multiple Sclerosis	Paper			99		35	23	157	Mixed			NFL	CHI3L1	CSF	ELISA	CSF NFL no different between RR and SP/PP		SPMS with active disease (relapse or GAD+ within 90 days) = higher cNFL than inactive; not significant for PP				CHI3L1 is lowest in RR, higher in SP and highest in PP; RR vs. PP = significant difference; CHI3L1 not associated with disease activity; cNFL is associated with CHI3L1											clinics	yes	no	unclear	yes	no	low		yes
126	93			Hagemeier	2019	Neurology	The association between serum neurofilament light chain and oct measures in multiple sclerosis	Abstract		20	85	42			147	Mixed	52		NFL		Serum								In PMS only group, sNFL not associated with OCT measures; in RR group, sNFL was associated with RNFL, TMV, and FV															no		high
127	94			Christensen	2019	Multiple Sclerosis Journal	CSF inflammatory biomarkers responsive to treatment in progressive multiple sclerosis capture residual inflammation associated with axonal damage	Paper					27	27	54	Pure			NFL	Many	CSF	ELISA	No difference between PP and SP						NFL associated with sCD27, sCD14, CHI3L1, IL10, IL-12, TNFa Change in NFL across treatment associated with change in sCD21, sCD27, IL-10, IL-12, CXCL10	60w open label natalizumab, or 60w open label cyclic MTP		sCD27, sCD21, IL10, TNFa, CXCL10 reduced by natalizumab After 60w MTP, sCD27, sCD21, IL12, CD163, CCL2 reduced						Change in NFL during treatment associated with change in MSIS		Open label	unclear	yes	unclear	yes	no	high	unclear
128	95			Maggi	2019	MULTIPLE SCLEROSIS JOURNAL	Paramagnetic phase rims and serum neurofilaments in relapsing-remitting and progressive multiple sclerosis patients: a combined laboratory-imaging marker of chronic inflammation	Abstract			55	30			85	Mixed			NFL		Serum	SIMOA						Chronic active lesion defined by presence of paramagnetic rim on T2*. PMS patients - if 2 or more CAL, sNFL is 2-fold higher than if 0-1 CAL; >80th centile sNFL in PMS = significantly more patients have 2 or more CAL; >80th centile sNFL and 2 or more CAL = significantly higher MSSS																no		high
129	96	1		Kuhle	2019	MULTIPLE SCLEROSIS JOURNAL	Plasma glial fibrillary acidic protein correlates with characteristics of advanced disease and treatment response in secondary progressive multiple sclerosis	Abstract					475						GFAP		plasma	SIMOA		sGFAP associated with older age, longer duration, higher EDSS, lower SDMT, lower brain volume, higher GAD+, higher T2 vol, female gender, prior IFN Rx	Not associated with recent relapses					Siponimod		Siponimod group = 1% reduction (91.5 to 90.6), placebo = 7% increase (92.1 to 98.6) p<0.001). Significant for patients with relapses and those without (2 years prior or during study)
130	97			Kalatha	2019	The Journal of international medical research	Does cognitive dysfunction correlate with neurofilament light polypeptide levels in the CSF of patients with multiple sclerosis?	Paper			32	7			39	Mixed			NFL		CSF	ELISA	No difference between RR and PMS on cNFL				cNFL associated with worse BICAMs in PMS patients; association not present for RR																	no		high
131	98	1		Kapoor	2019	NEUROLOGY	Natalizumab reduces serum concentrations of neurofilament light chain in secondary progressive multiple sclerosis patients from the phase 3 ascend study	Abstract						744	744	Pure			NFL		Serum	SIMOA				sNFL associated with 25FW, 9HPT		sNFL associated with GAD+ lesions, T2 lesion volume		96w RCT of tysabri		At 48 and 96 weeks, sNFL significantly lowered by tysabri treatment compared to placebo. Treatment effect was present for those with and without: GAD+ at baseline; relapses in the preceding 2 years; disease activity during trial (GAD+, new T2, relapse)			Patients with progression on EDSS, 9HTP or 25FW had significantly higher NFL at 96 weeks compared to those without progression
132	99	1		Kalatha	2019	Hellenic journal of nuclear medicine	Glial and neuroaxonal biomarkers in a multiple sclerosis (MS) cohort	Paper			75	12			87	mixed	21		NFL		CSF	ELISA	No difference between RR and PMS on cNFL																					no		high
133	100	1		Airas	2019	Neurology	Serum GFAP associates with neurofilament light and disease severity in late multiple sclerosis	Abstract			75 patients, doesn't describe disease course				0				NFL		serum	??	higher sNFL and sGFAP associated with progressive course																					no		high
134	101		1	Fox	2019	Neurology	Effect of ibudilast on neurofilament-light chain in progressive MS: Analysis from a phase II trial	Abstract				255			255	Pure			NFL		CSF + Serum	SIMOA						"changes in NfL were observed concomitantly with new/enlarging T2 lesions"		Ibudilast RCT, 96 week	sNFL = 33.5 and 40.3 in drug + placebo groups respectively at baseline; cNFL 1616 and 1301 in ibudilast + placebo, respectively	No significant different with ibudilast Rx over course of study on sNFL or cNFL								RCT	unclear	yes	yes	yes	yes	low		yes
135	102			Baldassari	2019	Multiple Sclerosis Journal	Serum neurofilament light chain in a phase 1/2 trial of autologous mesenchymal stem cell transplantation in multiple sclerosis	Abstract			10		14		24	mixed	10		NFL		Serum	SIMOA	No difference between RR and SP in sNFL							single IV infusion of expanded MSC														no		high
136	103		1	Ferraro	2019	Acta Neurologica Scandinavica	Plasma neurofilaments correlate with disability in progressive multiple sclerosis patients	Paper			21		43	27	91	mixed	10		NFL		plasma	SIMOA	sNFL higher in PMS cf. RR	sNFL associated with disease duration		sNFL associated with EDSS in PMS group									sNFL not different between patients with EDSS progression and those without					clinics	unclear	no	unclear	yes	no	low	unclear	yes
137				Other sources:
138	104	1		Norgren	2004	Neurology	Neurofilament and glial fibrillary acidic protein in multiple sclerosis	Paper			58		21	20	99	mixed	25		NFL		CSF	ELISA	SPMS cNFL higher than controls; cGFAP in PMS higher than controls																					no		high
139	105			Kuhle	2013	Multiple Sclerosis Journal	A comparative study of CSF neurofilament light and heavy chain protein in MS	Paper		62	38		25	23	148	mixed	72		NFL		CSF	ELISA	NFL higher in PMS than controls; cNFL higher in RRMS than SPMS	No association with age in PMS		No association with EDSS in PMS			cNFL not associated with CSF cell count or qALB, where as it is in RRMS															no	no	high
140	105			Kuhle	2013	Multiple Sclerosis Journal	A comparative study of CSF neurofilament light and heavy chain protein in MS	Paper		62	38		25	23	148	mixed	72		NFH		CSF	ELISA	No PMS Only data																					no		high
141	106			Tavazzi	2019	Journal of Neurology	A multimodal approach to assess the validity of atrophied T2-lesion volume as an MRI marker of disease progression in multiple sclerosis	Paper		20	85		34	8	147	mixed			NFL		Serum	SIMOA	sNFL higher in PMS cf. RR																					no	no	high
143	107		1	Disanto	2017	Annals of Neurology	Serum Neurofilament light: A biomarker of neuronal damage in multiple sclerosis	Paper		14	185		27	20	246	mixed	254		NFL		serum	SIMOA	PMS higher than controls and higher than RR/CIS; in multivariate models, however, RR vs PMS significance is lost, with age, EDSS, recent relapses and DMT treatment persisting as only significant factors across the whole cohort (same as in Barro)	sNFL increases with age in PMS group		higher sNFL associated with higher EDSS, but this correlation is weaker in PMS than it is in CIS/RR														clinics	unclear	no	unclear	yes	yes	low	unclear	yes
144	108		1	Bar-Or	2019	ECTRIMS	Blood neurofilament light levels are lowered to a healthy donor range in patients with RMS and PPMS following ocrelizumab treatment	Abstract			715			516	1231	Pure			NFL		serum	SIMOA	sNFL similar between PP and RR (10.3 vs 10.6, respectively)					Significant association with GAD+ lesions at baseline		ocrevus RCT (ORATORIO)		ocrevus = 16% reduction from baseline, placebo = 0.2% increase			higher baseline sNFL associated with greater 9HPT and 25FW disability progression in PPMS, but not associated with EDSS progression					RCT ocrevus	unclear	yes	yes	yes	yes	low		yes
145	109		1	Bar-Or	2019	ECTRIMS	Pretreatment cerebrospinal fluid (CSF) and serum neurofilament light (NfL) levels in patients with PPMS in the OBOE study are correlated and are higher in patients with PPMS with T1 Gd+ brain lesions	Abstract						31	31	pure			NFL		CSF + serum	SIMOA						PPMS with GAD+ = higher cNFL; sNFL correlates with T2 lesion volume												observational	unclear			no	yes	low		yes
146	110	1		Gunnarsson	2011	Annals of Neurology	Axonal damage in relapsing multiple sclerosis is markedly reduced by natalizumab	Paper			83		9		92	mixed	28		NFL	GFAP	CSF	ELISA								open label natalizumab	pre-treatment cNFL same as in RR	Post-treatment, SPMS = significant reduction in cNFL after 6-12m natalizumab; reduction not as great as in RR	GFAP not reduced by treatment											no		high
147	111		1	Ammoscato	2019	ECTRIMS	CSF neurofilament heavy chain release (NfH) is important in secondary progressive MS (SPMS) - results from the MS-SMART trial	Abstract					70		70	pure			NFL		CSF	SIMOA													baseline cNFL does not predict 96w EDSS		baseline cNFL predicts 96 week atrophy			RCT	unclear	yes	yes	yes	yes	low		yes
148	111			Ammoscato	2019	ECTRIMS	CSF neurofilament heavy chain release (NfH) is important in secondary progressive MS (SPMS) - results from the MS-SMART trial	Abstract					70		70	pure			NFH		CSF	SIMOA				week 96 cNFH associated with week 96 EDSS									baseline cNFH predicts 96w EDSS		baseline cNFH predicts 96 week atrophy	Conclusion = NFH = better predictor of atrophy and EDSS over 96weeks than NFL		RCT	unclear	yes	yes	yes	yes	low	unclear	yes
149	112			Saraste	2019	ECTRIMS	Microstructural white matter tract damage measured using DTI-MRI associates with increased serum NFL levels	Abstract			39		22		61	mixed			NFL				sNFL higher in SP vs RR																					no		high
150	115			Burman	2014	Acta Neurologica Scandinavica	Assessing tissue damage in multiple sclerosis: A biomarker approach	Paper			44		20		64		15		NFL	MBP, GFAP	CSF	ELISA	ANCOVA model, RR vs. SP = SP is higher, but not statistically different (p=0.317)																					no		high
151	116	1		Lam	2016	Neurology: Neuroimmunology and NeuroInflammation	Absence of systemic oxidative stress and increased CSF prostaglandin F2alpha in progressive MS.	Paper			23		24	15	62			45					No NFL data
Total excluded no data:		40	17
[truncated: 10 more columns]

## Sheet: Sheet1
NFL	CSF										Pure, NFL data, studies	Pure, NFL data, n	Mixed, NFL data, studies	Mixed, NFL data
NFH	Blood										Leppert	1830	Bar-Or	1231
GFAP	Both											37	Martin	805
Other											Kapoor		Khademi	640
												744	Mane-Martin	324
											Kuhle		Piehl	300
Mendeley note:											Fox	255	Novakova	286
Star = included in full review table											Abdelhak	93	Novakova
green dot = not reviewed yet											Ammoscato	70	Novakova
gray dot = reviewed											Pignolet	65	Barro	257
												63	Disanto	246
											Christensen	54	Novakova	203
											Sellebjerg		Chatterjee	168
											Pawlitzki	50	Novakova	159
											Axelsson	35	Gil-Perontin	157
											Zanker	33	Kuhle	148
											Trentini	31	Kuhle	147
											Bar-Or	31	Zivadinov
	Yes	Low									Ratzer	30	Hagemeier
	No	High									Hardmeier	27	Tavazzi
	Unclear	Unclear									Perez-Miralles	25	Disanto	142
											Christensen		Avsar	135
											Bergman	23	Teunissen	114
											Tuddenham	20	Norgren	99
											Harris	20	Gaetani	97
											Edwards	16	Salzer	95
											Bergman	12	Ferraro	91
											Tuddenham	10	Ferraro
											Gunnarsson	9	Bridel	89
											Yildiz	2	Kalatha	87
												3585	Stilund	86
													Maggi	85
													Abdelhak	80
													Hogel	79
													Pawlitzki	79
													Hogel	79
													Malmestrom	66
													Saraste	61
													Eikelenboom	51
													Iwanowski	49
													Aeinehband	48
													Damasceno	48
													Vecchio	45
													Bhan	44
													Novakova	42
													Damasceno	42
													Kalatha	39
													semra	35
													Madeddu	33
													Komori	27
													Vecchio	25
													Baldassari	24
													Burman	64
														7251
